# Supplementary material for: Genetic diversity and structure in hill rice (Oryza sativa L.) landraces from the North-Eastern Himalayas of India
Source: BMC Genet. 2016 Jul 13;17:107. doi: 10.1186/s12863-016-0414-1 (PMC4944464; doi:10.1186/s12863-016-0414-1)
Supplement: Additional file 5: — The original genotype data of hill rice accessions along with the control varieties. (XLSX 38 kb) [file 12863_2016_414_MOESM5_ESM.xlsx]

## Sheet: Sheet1
Additional file 5: The original genotype data of hill rice accessions along with the control varieties
Serial_No	Variety name	Accession Number	Group	R431		RM1		RM259		RM495		RM5		RM154		RM208		RM489		RM55		RM338		RM514		RM124		RM307		RM507		RM413		RM178		RM334		RM133		RM510		RM162		RM125		RM11		RM118
1	Pucho	IC0596595	Hill rice	246	246	86	86	148	171	159	159	106	116	165	165	174	174	269	269	234	234	179	179	247	247	265	265	124	124	258	258	79	83	115	115	176	176	230	230	121	121	234	234	126	126	123	123	158	158
2	Amte	IC0610245	Hill rice	242	242	86	86	168	168	159	159	106	120	171	171	174	174	271	271	236	236	179	179	249	249	271	271	126	126	258	258	83	83	115	115	176	176	234	234	121	121	0	0	126	126	143	143	162	162
3	Naga Um	IC0596596	Hill rice	246	246	86	86	170	170	159	159	116	116	173	173	174	174	269	269	234	234	182	182	245	245	267	267	124	124	258	258	79	79	115	115	143	179	228	228	119	119	234	234	126	126	123	123	158	158
4	Damchak	IC0610246	Hill rice	242	242	86	86	148	148	159	159	106	106	169	169	168	170	271	271	227	227	179	179	237	237	265	265	126	126	254	254	87	87	115	115	179	179	228	228	109	109	201	228	126	126	139	139	162	162
5	Kilung	IC0596597	Hill rice	250	250	86	86	166	166	159	159	116	116	179	179	164	164	269	269	234	234	182	182	245	245	267	267	120	120	258	258	79	79	115	115	179	179	228	228	119	119	234	234	126	126	123	123	158	158
6	Adi	IC0610247	Hill rice	240	240	86	86	166	166	159	159	106	106	173	173	164	170	271	271	227	227	179	179	245	245	265	265	122	122	258	258	79	79	115	115	176	176	228	228	119	119	226	226	126	126	119	119	158	158
7	Damchak	IC0596598	Hill rice	250	250	86	86	171	171	159	159	106	106	165	165	164	164	269	269	234	234	182	182	245	245	271	271	120	120	258	258	79	79	117	117	179	179	230	230	119	119	234	234	135	135	139	139	160	160
8	Kilung	MR9	Hill rice	240	240	86	86	161	161	147	159	106	106	167	167	164	164	271	271	234	234	179	179	245	245	267	267	122	122	258	258	79	79	115	115	167	167	228	228	111	111	228	228	126	126	121	121	158	158
9	Radang	IC0596599	Hill rice	250	250	86	86	171	171	159	159	100	100	165	165	164	164	269	269	234	234	182	182	245	245	267	267	122	122	258	258	79	79	121	121	176	176	228	228	119	119	238	238	126	126	139	139	158	158
10	Nishin	IC0596600	Hill rice	256	256	86	86	176	176	159	159	106	106	173	173	164	164	269	269	234	234	182	182	245	245	271	271	126	126	262	262	81	81	115	115	182	182	230	230	119	119	0	0	123	123	129	129	0	0
11	Rimi	IC0596601	Hill rice	250	250	94	94	182	182	159	159	108	108	181	181	178	178	265	265	234	234	182	182	245	245	267	267	126	126	258	258	81	81	115	115	176	176	230	230	111	111	238	238	126	126	125	125	158	158
12	Miri	IC0596602	Hill rice	250	250	94	94	182	182	159	159	106	106	181	181	178	178	265	265	234	234	182	182	245	245	265	265	124	124	258	258	81	81	117	117	176	176	230	230	111	111	234	234	129	129	139	139	162	162
13	Radang	MR15	Hill rice	242	242	84	84	162	162	147	147	106	106	167	167	164	164	265	265	234	234	179	179	243	243	267	267	126	126	254	254	79	79	121	121	188	188	230	230	109	109	205	205	126	126	123	123	160	160
14	Ningpung	IC0610248	Hill rice	240	240	86	86	163	163	159	159	106	106	179	179	164	164	271	271	227	227	179	179	249	249	265	265	120	120	258	258	79	79	115	115	176	176	228	228	119	119	226	226	126	126	123	139	157	157
15	Radang	IC0610249	Hill rice	242	242	88	88	163	163	147	147	100	100	165	165	168	168	271	271	236	236	179	179	249	249	265	265	122	122	258	258	79	79	117	117	176	176	228	228	119	119	228	228	126	126	119	119	160	160
16	Paun	IC0610250	Hill rice	242	242	88	88	166	166	156	156	116	116	165	165	168	168	271	271	234	234	179	179	245	271	265	265	120	120	262	262	79	79	115	115	176	176	228	228	111	111	228	228	120	120	123	123	158	158
17	Bibolilo	IC0610251	Hill rice	242	242	86	86	148	148	159	159	100	100	165	165	164	164	271	271	234	234	179	179	243	243	265	265	120	120	258	258	87	87	115	115	176	176	230	230	109	109	228	228	120	120	137	137	160	160
18	Tezek	MR20	Hill rice	248	248	86	86	157	157	147	147	106	106	167	167	164	164	265	265	234	234	179	179	245	245	267	267	122	122	258	258	79	79	121	121	185	185	230	230	109	109	226	226	126	126	123	123	160	160
19	Rungpchi	IC0610252	Hill rice	242	242	86	86	148	148	147	147	106	106	165	165	164	174	271	271	234	234	179	179	245	271	265	265	126	126	258	258	77	107	117	117	176	176	230	230	109	109	201	228	126	126	137	137	158	158
20	Saap	IC0596603	Hill rice	254	254	86	86	182	182	156	156	120	120	173	173	164	164	265	265	234	234	182	182	245	245	265	265	126	126	258	258	79	79	115	115	176	176	230	230	127	127	234	234	135	135	125	125	158	158
21	Tazek	IC0610253	Hill rice	242	242	86	86	164	164	159	159	106	106	171	171	164	174	265	265	234	234	182	182	249	249	265	265	128	128	258	258	77	77	117	117	176	176	228	228	119	119	228	228	135	135	119	141	158	158
22	Bibolilo	MR24	Hill rice	242	242	88	88	168	168	147	156	106	106	171	171	164	164	265	265	236	236	179	179	245	245	267	267	122	122	258	258	77	77	117	117	185	185	232	232	119	119	226	226	126	126	123	123	160	160
23	Itanagar dhan	IC0610254	Hill rice	250	250	88	88	161	161	147	147	100	100	165	165	164	164	269	269	234	234	182	182	249	249	265	265	128	128	258	258	81	81	115	115	176	176	228	228	111	111	226	226	126	126	119	119	158	158
24	Karta Pachung	MR27	Hill rice	245	245	88	88	168	168	156	156	106	106	171	171	164	164	271	271	234	234	179	179	245	245	271	271	128	128	258	258	77	77	115	115	143	143	230	230	119	119	234	234	120	120	129	129	158	158
25	Nepali dhan	MR28	Hill rice	248	248	90	90	166	166	159	159	116	116	173	173	164	164	271	271	234	234	179	179	245	245	267	267	128	128	258	258	77	77	114	114	143	143	228	228	119	119	234	234	120	120	129	129	158	158
26	Naga Dhan	MR29	Hill rice	245	245	94	94	162	162	0	0	106	106	167	167	164	164	235	235	234	234	182	182	247	247	265	265	122	122	254	254	79	79	121	121	176	176	228	228	109	109	240	240	126	126	129	129	160	160
27	Karta Dhan	IC0596604	Hill rice	258	258	88	88	184	184	147	147	110	110	173	173	164	164	265	265	234	234	182	182	245	245	265	265	132	132	258	258	69	79	115	115	176	176	235	235	125	125	205	228	126	126	143	143	158	158
28	Ningte	MR31	Hill rice	254	254	86	86	171	171	147	147	106	126	173	173	164	164	269	269	234	234	179	179	247	247	265	265	128	128	262	262	69	77	115	115	143	192	230	230	119	119	238	238	126	126	129	129	158	158
29	Ningche	MR32	Hill rice	250	250	88	88	166	166	159	159	106	106	173	173	174	174	265	265	234	234	179	179	247	247	271	271	126	126	258	258	79	79	115	115	176	176	228	228	121	121	226	226	126	126	125	125	158	158
30	Bumbe	IC0610255	Hill rice	248	248	90	90	165	165	147	147	106	106	179	179	164	164	271	271	234	234	182	182	247	247	265	265	128	128	254	254	79	79	121	121	196	196	230	230	109	109	238	238	135	135	125	125	158	158
31	Rimi	MR34	Hill rice	254	254	84	84	165	165	147	156	106	106	171	171	164	164	271	271	234	234	182	182	247	247	271	271	128	128	254	254	69	69	121	121	143	192	230	230	0	0	238	238	135	135	129	129	158	158
32	Jijiko (scented)	MR35	Hill rice	250	250	88	88	182	182	159	159	116	116	185	185	164	164	265	265	234	234	182	182	245	245	271	271	128	128	258	258	79	79	117	117	182	182	230	230	111	111	234	234	126	126	129	129	162	162
33	Rimi	IC0596605	Hill rice	256	256	86	86	179	179	147	147	126	126	173	173	164	164	271	271	234	234	182	182	247	247	271	271	128	128	258	258	69	79	117	117	192	192	230	230	123	123	226	238	135	135	125	125	158	158
34	Farmer selection	MR37	Hill rice	256	256	80	80	176	176	147	147	126	126	173	173	164	164	271	271	234	234	182	182	247	247	271	271	128	128	258	258	79	79	115	115	143	192	230	230	123	123	240	240	126	126	125	125	158	158
35	Mapung	MR38	Hill rice	256	256	86	86	176	176	159	159	106	106	183	183	164	164	271	271	234	234	182	182	243	243	271	271	128	128	254	254	79	79	117	117	201	201	230	230	119	119	244	244	126	126	125	125	158	158
36	Kabang	MR39	Hill rice	250	250	94	94	169	169	147	159	106	126	173	173	174	174	271	271	234	234	179	179	245	245	271	271	122	171	258	258	79	79	115	115	176	176	230	230	121	121	234	234	126	126	123	123	158	158
37	Legmin	IC0610256	Hill rice	258	258	86	86	176	176	159	159	114	114	183	183	174	174	269	269	234	234	182	182	247	247	267	267	122	122	258	258	79	79	115	115	179	179	230	230	121	121	234	234	126	126	121	121	158	158
38	Naar	IC0610257	Hill rice	256	256	86	86	179	179	159	159	126	126	171	183	164	164	271	271	234	234	182	182	247	247	271	271	128	128	258	258	79	79	115	115	192	192	232	232	123	123	240	240	126	126	125	125	160	160
39	Manipuri dhan	MR42	Hill rice	256	256	88	88	182	182	159	159	126	126	165	165	164	164	271	271	234	234	182	182	245	245	271	271	130	130	258	258	79	79	115	115	192	192	232	232	123	123	238	238	126	126	129	129	158	158
40	Langma	MR43	Hill rice	256	256	88	88	179	179	156	156	126	126	165	165	164	164	271	271	234	234	182	182	247	247	271	271	122	122	258	258	79	79	115	115	176	176	230	230	123	123	238	238	126	126	125	125	160	160
41	Serom	MR44	Hill rice	256	256	88	88	179	179	159	159	126	126	165	183	164	164	271	271	234	234	179	179	247	247	271	271	130	130	258	258	79	79	117	117	201	201	230	230	123	123	238	238	126	126	129	129	160	160
42	Sarpung	MR45	Hill rice	254	254	86	86	163	178	159	159	126	126	179	179	164	164	265	265	234	234	179	179	247	247	265	265	124	124	262	262	79	79	115	115	179	179	230	230	123	123	205	205	126	126	123	123	158	158
43	Taba	IC0610258	Hill rice	256	256	88	88	176	176	159	159	126	126	183	183	174	174	271	271	234	234	182	182	247	247	271	271	128	128	258	258	79	79	117	117	143	143	230	230	123	123	238	238	126	126	129	129	160	160
44	Maglang	MR47	Hill rice	252	252	88	88	172	172	156	156	126	126	183	183	164	164	271	271	234	234	179	179	247	247	267	267	128	128	258	258	79	79	115	115	143	188	230	230	123	123	238	238	126	126	129	129	160	160
45	Mopu	MR48	Hill rice	250	250	88	88	182	182	159	159	116	116	179	179	164	164	265	265	234	234	179	179	245	245	267	267	126	126	258	258	79	79	115	115	176	176	230	230	121	121	234	234	126	126	129	129	158	158
46	Langme	IC0596606	Hill rice	258	258	86	86	181	181	159	159	106	106	183	183	164	164	271	271	234	234	182	182	247	247	271	271	124	124	262	262	79	79	115	115	176	176	230	230	121	121	205	205	126	126	123	123	158	158
47	Langme	IC0610259	Hill rice	248	248	88	88	176	176	159	159	126	126	165	165	164	164	271	271	234	234	179	179	247	247	271	271	128	128	258	258	79	79	121	121	143	143	230	230	123	123	238	238	138	138	125	125	160	160
48	Jamek	MR51	Hill rice	244	244	88	88	171	171	159	159	126	126	183	183	164	164	271	271	234	234	179	179	247	247	271	271	126	126	258	258	79	79	115	115	201	201	230	230	121	121	228	228	126	126	125	125	160	160
49	Umbo	IC0610260	Hill rice	250	250	86	86	163	163	159	159	120	120	179	179	164	164	271	271	234	234	182	182	247	247	265	265	124	124	262	262	79	79	117	117	176	176	230	230	109	109	205	205	126	126	123	123	158	158
50	Umleng	IC0610261	Hill rice	254	254	86	86	163	163	147	159	116	116	173	173	174	174	269	269	234	234	182	182	249	271	265	265	124	175	258	258	79	79	117	117	176	176	228	228	111	111	205	205	126	126	139	139	158	158
51	Charmui	IC0610262	Hill rice	254	254	84	119	163	163	159	159	116	116	183	183	176	176	269	269	234	234	182	182	249	271	265	265	126	126	258	258	79	79	117	117	176	176	230	230	111	111	205	205	126	126	141	141	158	158
52	Taba dugu	MR55	Hill rice	245	245	86	86	166	166	159	159	116	116	183	183	0	0	271	271	234	234	179	179	243	243	271	271	130	130	258	258	79	79	115	115	143	182	230	230	121	121	228	228	126	126	125	125	158	158
53	Umleng	IC0610263	Hill rice	254	254	84	119	163	163	159	159	116	116	181	181	165	165	269	269	234	234	182	182	249	249	265	265	128	128	258	258	81	81	117	117	176	176	228	228	111	111	205	205	126	126	141	141	160	160
54	Phasi	MR57	Hill rice	240	240	86	86	166	166	159	159	116	116	165	165	164	164	271	271	234	234	179	179	245	245	271	271	128	128	258	258	79	79	115	115	143	143	230	230	119	119	228	228	129	129	121	121	158	158
55	Tesang	IC0610264	Hill rice	254	254	84	84	161	161	147	159	116	116	179	179	165	165	269	269	234	234	179	179	249	249	265	265	126	126	258	258	81	81	117	117	173	173	230	230	111	111	205	205	129	129	141	141	160	160
56	Tsabu	IC0610265	Hill rice	254	254	86	86	153	176	159	159	108	108	165	165	176	176	265	265	234	234	179	179	249	249	267	267	124	124	254	254	81	81	115	115	180	180	230	230	111	111	210	210	120	120	141	141	160	160
57	Kilung	IC0596607	Hill rice	250	250	86	86	182	182	159	159	106	126	171	189	164	164	265	265	234	234	179	179	245	245	265	265	124	124	258	258	79	79	115	115	176	176	230	230	123	123	238	238	135	135	129	129	158	158
58	Bamak	IC0610266	Hill rice	250	250	84	84	153	176	159	159	106	106	173	185	165	165	271	271	236	236	182	182	245	245	265	265	132	132	258	258	79	79	115	115	180	180	230	230	111	111	210	210	120	120	127	143	158	158
59	Kilung	MR62	Hill rice	240	240	86	86	161	161	147	156	106	116	167	167	174	174	271	271	234	234	179	179	245	245	265	265	126	126	258	258	79	79	117	117	143	143	230	230	119	119	228	228	126	126	121	121	158	158
60	Umpa	IC0610267	Hill rice	250	250	86	86	153	169	159	159	114	114	173	185	176	176	235	235	236	236	179	179	245	245	265	265	124	124	258	258	81	81	117	117	179	179	228	228	111	111	210	210	120	120	121	141	160	160
61	Umpa	IC0596608	Hill rice	245	245	86	86	178	178	159	159	108	126	189	189	164	164	271	271	234	234	179	179	245	245	267	267	124	124	262	262	79	79	115	115	176	176	230	230	123	123	238	238	126	126	129	129	160	160
62	Sarpung	MR65	Hill rice	240	240	86	86	164	164	159	159	108	116	173	173	164	164	269	269	236	236	179	179	245	245	265	265	124	124	258	258	79	79	115	115	143	167	228	228	119	119	228	228	126	126	121	121	158	158
63	Jagam	MR66	Hill rice	240	240	86	86	161	161	159	159	116	116	173	173	164	164	271	271	234	234	179	179	245	245	267	267	122	122	258	258	79	79	115	115	182	182	228	228	119	119	0	0	126	126	121	121	158	158
64	Lungbo	IC0610268	Hill rice	250	250	86	86	160	160	159	159	126	126	167	167	0	0	235	235	236	236	179	179	249	249	267	267	126	126	258	258	69	69	121	121	176	176	228	228	111	111	210	210	135	135	121	143	160	160
65	IR8	IC0078688	Control-indica	254	254	108	108	156	156	147	147	112	112	165	165	178	178	235	235	229	229	182	182	269	269	265	265	173	173	254	254	79	103	117	117	188	188	228	228	111	111	205	205	123	123	143	143	162	162
66	IR36	IC0075523	Control-indica	250	250	86	108	163	163	159	159	112	112	173	173	178	178	235	235	229	229	182	182	269	269	265	265	120	120	254	254	79	79	117	117	179	179	228	228	111	111	239	239	123	123	139	139	162	162
67	Jaya	IC0074299	Control-indica	250	250	108	108	172	172	147	147	112	112	165	165	164	164	235	235	234	234	182	182	269	269	265	265	122	122	254	254	79	79	117	117	188	188	228	228	111	111	205	205	123	123	143	143	162	162
68	Taichung Native 1	IC0459827	Control-indica	258	258	104	104	170	170	147	147	112	112	165	165	164	164	235	235	234	234	182	182	269	269	267	267	173	173	254	254	81	81	117	117	188	188	228	228	111	111	210	210	123	123	139	139	162	162
69	TKM9	IC0070839	Control-indica	254	254	88	88	156	156	159	159	100	100	173	173	178	178	237	237	227	227	182	182	245	245	267	267	122	122	258	258	77	111	115	115	182	182	230	230	111	111	210	210	123	138	137	137	158	158
70	FR13A	IC0454299	Control-aus	250	250	116	116	171	171	156	156	106	106	183	183	164	170	235	235	217	217	182	182	247	247	265	265	122	122	254	254	69	69	121	121	188	188	228	228	111	111	210	210	123	123	121	121	162	162
71	Kalamkati	IC0450351	Control-aus	250	250	115	115	161	161	156	156	106	106	173	173	164	164	235	235	232	232	182	182	247	247	265	265	124	124	254	254	69	69	121	121	161	161	230	230	111	111	210	210	126	126	139	139	160	160
72	Basmati370	IC0210758	Control-aromatic	244	244	82	82	182	182	159	159	114	114	183	183	170	170	235	235	232	232	179	179	247	247	265	265	126	126	258	258	69	69	115	115	243	243	228	228	111	111	210	210	129	129	121	121	160	160
73	Pakistani Basmati	IC0279697	Control-aromatic	240	240	76	76	178	178	156	156	114	114	165	165	170	170	235	235	234	234	179	179	245	245	265	265	128	128	258	258	69	69	115	115	179	179	228	228	111	111	0	0	129	129	123	123	160	160
74	Pusa Basmati	IC0443776	Control-aromatic	250	250	76	76	161	161	159	159	114	114	179	199	165	165	235	235	229	229	179	179	269	269	265	265	128	128	258	258	77	77	117	117	179	179	230	230	111	111	242	242	120	120	123	123	160	160
75	Badshabhog	IC0123551	Control-aromatic	254	254	86	86	160	160	147	147	106	106	167	167	164	164	235	235	234	234	182	182	247	247	267	267	126	177	258	258	69	83	117	117	179	179	230	230	119	119	214	214	126	126	143	143	160	160
76	Kataribhog	IC0450334	Control-aromatic	258	258	84	84	181	181	159	159	106	106	199	199	164	164	235	235	234	234	182	182	247	247	271	271	122	122	258	258	81	81	121	121	188	188	230	230	121	121	210	210	126	126	141	141	160	160
77	Mohanbhog	IC012478	Control-aromatic	254	254	110	110	154	154	147	147	110	110	167	167	172	172	235	235	234	234	179	179	269	269	267	267	126	126	258	258	77	77	117	117	179	179	230	230	111	111	210	210	126	126	141	141	158	158
78	Azucena	EC0391385	Control-tropical japonica	242	242	82	82	184	184	159	159	120	120	179	179	168	168	265	265	232	232	182	182	245	271	271	271	126	126	258	258	79	79	115	115	179	179	230	230	109	109	0	0	123	123	125	125	158	158
79	Dular	IC0519994	Control-japonica admixture	250	250	86	86	162	162	159	159	110	110	177	177	164	164	235	235	217	217	179	179	243	243	267	267	128	128	258	258	79	79	115	115	188	188	230	230	121	121	226	226	126	126	129	129	160	160
[truncated: 24 more columns]

## Sheet: Sheet3
Pucho	IC0596595
Amte	IC0610245
Naga Um	IC0596596
Damchak	IC0610246
Kilung	IC0596597
Adi	IC0610247
Damchak	IC0596598
Kilung	MR9
Radang	IC0596599
Nishin	IC0596600
Rimi	IC0596601
Miri	IC0596602
Radang	MR15
Ningpung	IC0610248
Radang	IC0610249
Paun	IC0610250
Bibolilo	IC0610251
Tezek	MR20
Rungpchi	IC0610252
Saap	IC0596603
Tazek	IC0610253
Bibolilo	MR24
Itanagar dhan	IC0610254
Karta Pachung	MR27
Nepali dhan	MR28
Naga Dhan	MR29
Karta Dhan	IC0596604
Ningte	MR31
Ningche	MR32
Bumbe	IC0610255
Rimi	MR34
Jijiko (scented)	MR35
Rimi	IC0596605
Farmer selection	MR37
Mapung	MR38
Kabang	MR39
Legmin	IC0610256
Naar	IC0610257
Manipuri dhan	MR42
Langma	MR43
Serom	MR44
Sarpung	MR45
Taba	IC0610258
Maglang	MR47
Mopu	MR48
Langme	IC0596606
Langme	IC0610259
Jamek	MR51
Umbo	IC0610260
Umleng	IC0610261
Charmui	IC0610262
Taba dugu	MR55
Umleng	IC0610263
Phasi	MR57
Tesang	IC0610264
Tsabu	IC0610265
Kilung	IC0596607
Bamak	IC0610266
Kilung	MR62
Umpa	IC0610267
Umpa	IC0596608
Sarpung	MR65
Jagam	MR66
Lungbo	IC0610268
Taichung Native 1
Kataribhog
Kalamkati
Azucena
IR36
IR8
Jaya
FR13A
TKM9
Dular
Basmati370
Pakistani Basmati
Pusa Basmati 1
Badshabhog
Mohanbhog
